# Supplementary material for: Academic Publication of Neurodegenerative Diseases From a Bibliographic Perspective: A Comparative Scientometric Analysis
Source: Front Aging Neurosci. 2021 Nov 4;13:722944. doi: 10.3389/fnagi.2021.722944 (PMC8601281; doi:10.3389/fnagi.2021.722944)
Supplement: Supplementary file 1 [file Table_1.XLSX]

## Sheet: 工作表1
Table 1 The 100 most-cited articles in neurodegenerative disease
rank	total citations	number of citations in 2020	number of citations in 2019	Average number of citations per year		Article
1	22887	318	685	635.75		McKhann, G., et al., Clinical diagnosis of Alzheimer's disease: report of the NINCDS-ADRDA Work Group under the auspices of Department of Health and Human Services Task Force on Alzheimer's Disease. Neurology, 1984. 34(7): p. 939-44.
2	9703	384	587	262.243		Kurtzke, J.F., Rating neurologic impairment in multiple sclerosis: an expanded disability status scale (EDSS). Neurology, 1983. 33(11): p. 1444-52.
3	9314	307	625	517.444		Hardy, J. and D.J. Selkoe, Medicine - The amyloid hypothesis of Alzheimer's disease: Progress and problems on the road to therapeutics. Science, 2002. 297(5580): p. 353-356.
4	8349	208	376	157.528		Hoehn, M.M. and M.D. Yahr, Parkinsonism: onset, progression and mortality. Neurology, 1967. 17(5): p. 427-42.
5	7560	367	670	581.538		Valko, M., et al., Free radicals and antioxidants in normal physiological functions and human disease. International Journal of Biochemistry & Cell Biology, 2007. 39(1): p. 44-84.
6	7058	799	1424	470.533		Nasreddine, Z.S., et al., The montreal cognitive assessment, MoCA: A brief screening tool for mild cognitive impairment. Journal of the American Geriatrics Society, 2005. 53(4): p. 695-699.
7	6828	285	547	243.857		Hughes, A.J., et al., Accuracy of clinical diagnosis of idiopathic Parkinson's disease: a clinico-pathological study of 100 cases. Journal of neurology, neurosurgery, and psychiatry, 1992. 55(3): p. 181-4.
8	6827	42	67	184.514		Poser, C.M., et al., New diagnostic criteria for multiple sclerosis: guidelines for research protocols. Annals of neurology, 1983. 13(3): p. 227-31.
9	6266	167	264	232.074		Corder, E.H., et al., Gene dose of apolipoprotein E type 4 allele and the risk of Alzheimer's disease in late onset families. Science (New York, N.Y.), 1993. 261(5123): p. 921-3.
10	6174	172	374	343		Droge, W., Free radicals in the physiological control of cell function. Physiological Reviews, 2002. 82(1): p. 47-95.
11	6099	34	74	243.96		Thompson, C.B., Apoptosis in the pathogenesis and treatment of disease. Science (New York, N.Y.), 1995. 267(5203): p. 1456-62.
12	6097	223	440	304.85		Finkel, T. and N.J. Holbrook, Oxidants, oxidative stress and the biology of ageing. Nature, 2000. 408(6809): p. 239-247.
13	5908	181	358	281.333		Petersen, R.C., et al., Mild cognitive impairment - Clinical characterization and outcome. Archives of Neurology, 1999. 56(3): p. 303-308.
14	5656	529	945	435.077		Elmore, S., Apoptosis: A review of programmed cell death. Toxicologic Pathology, 2007. 35(4): p. 495-516.
15	5651	498	957	627.889		McKhann, G.M., et al., The diagnosis of dementia due to Alzheimer's disease: Recommendations from the National Institute on Aging-Alzheimer's Association workgroups on diagnostic guidelines for Alzheimer's disease. Alzheimers & Dementia, 2011. 7(3): p. 263-269.
16	5527	154	282	240.304		Polymeropoulos, M.H., et al., Mutation in the alpha-synuclein gene identified in families with Parkinson's disease. Science (New York, N.Y.), 1997. 276(5321): p. 2045-7.
17	5450	397	584	454.167		Buckner, R.L., J.R. Andrews-Hanna, and D.L. Schacter, The brain's default network - Anatomy, function, and relevance to disease, in Year in Cognitive Neuroscience 2008, A. Kingstone and M.B. Miller, Editors. 2008. p. 1-38.
18	5420	140	235	200.741		A novel gene containing a trinucleotide repeat that is expanded and unstable on Huntington's disease chromosomes. The Huntington's Disease Collaborative Research Group. Cell, 1993. 72(6): p. 971-83.
19	5352	227	474	198.222		Morris, J.C., The Clinical Dementia Rating (CDR): current version and scoring rules. Neurology, 1993. 43(11): p. 2412-4.
20	5170	273	511	304.118		Braak, H., et al., Staging of brain pathology related to sporadic Parkinson's disease. Neurobiology of Aging, 2003. 24(2): p. 197-211.
21	5119	421	780	568.778		Polman, C.H., et al., Diagnostic Criteria for Multiple Sclerosis: 2010 Revisions to the McDonald Criteria. Annals of Neurology, 2011. 69(2): p. 292-302.
22	5036	90	166	265.053		McDonald, W.I., et al., Recommended diagnostic criteria for multiple sclerosis: Guidelines from the International Panel on the Diagnosis of Multiple Sclerosis. Annals of Neurology, 2001. 50(1): p. 121-127.
23	4943	28	61	197.72		Xia, Z., et al., Opposing effects of ERK and JNK-p38 MAP kinases on apoptosis. Science (New York, N.Y.), 1995. 270(5240): p. 1326-31.
24	4865	97	167	180.185		Rosen, D.R., et al., Mutations in Cu/Zn superoxide dismutase gene are associated with familial amyotrophic lateral sclerosis. Nature, 1993. 362(6415): p. 59-62.
25	4699	291	593	587.375		Laplante, M. and D.M. Sabatini, mTOR Signaling in Growth Control and Disease. Cell, 2012. 149(2): p. 274-293.
26	4648	91	147	211.273		Prusiner, S.B., Prions. Proceedings of the National Academy of Sciences of the United States of America, 1998. 95(23): p. 13363-83.
27	4619	96	191	243.105		Selkoe, D.J., Alzheimer's disease: Genes, proteins, and therapy. Physiological Reviews, 2001. 81(2): p. 741-766.
28	4545	237	442	378.75		Levine, B. and G. Kroemer, Autophagy in the pathogenesis of disease. Cell, 2008. 132(1): p. 27-42.
29	4343	197	385	361.917		Mizushima, N., et al., Autophagy fights disease through cellular self-digestion. Nature, 2008. 451(7182): p. 1069-1075.
30	4303	163	302	307.357		Chiti, F. and C.M. Dobson, Protein misfolding, functional amyloid, and human disease. Annual Review of Biochemistry, 2006. 75: p. 333-366.
31	4264	53	95	177.667		Beckman, J.S. and W.H. Koppenol, Nitric oxide, superoxide, and peroxynitrite: the good, the bad, and ugly. The American journal of physiology, 1996. 271(5 Pt 1): p. C1424-37.
32	4244	291	501	235.778		Fischl, B., et al., Whole brain segmentation: Automated labeling of neuroanatomical structures in the human brain. Neuron, 2002. 33(3): p. 341-355.
33	4200	151	288	233.333		Wolpaw, J.R., et al., Brain-computer interfaces for communication and control. Clinical Neurophysiology, 2002. 113(6): p. 767-791.
34	4086	234	412	255.375		Petersen, R.C., Mild cognitive impairment as a diagnostic entity. Journal of Internal Medicine, 2004. 256(3): p. 183-194.
35	4064	340	611	451.556		Albert, M.S., et al., The diagnosis of mild cognitive impairment due to Alzheimer's disease: Recommendations from the National Institute on Aging-Alzheimer's Association workgroups on diagnostic guidelines for Alzheimer's disease. Alzheimers & Dementia, 2011. 7(3): p. 270-279.
36	4046	591	872	578		Lopez-Otin, C., et al., The Hallmarks of Aging. Cell, 2013. 153(6): p. 1194-1217.
37	4045	26	55	122.576		Kang, J., et al., The precursor of Alzheimer's disease amyloid A4 protein resembles a cell-surface receptor. Nature, 1987. 325(6106): p. 733-6.
38	4028	78	130	111.889		Glenner, G.G. and C.W. Wong, Alzheimer's disease: initial report of the purification and characterization of a novel cerebrovascular amyloid protein. Biochemical and biophysical research communications, 1984. 120(3): p. 885-90.
39	3829	204	384	273.5		Smith, S.M., et al., Tract-based spatial statistics: Voxelwise analysis of multi-subject diffusion data. Neuroimage, 2006. 31(4): p. 1487-1505.
40	3756	63	122	129.517		Mirra, S.S., et al., The Consortium to Establish a Registry for Alzheimer's Disease (CERAD). Part II. Standardization of the neuropathologic assessment of Alzheimer's disease. Neurology, 1991. 41(4): p. 479-86.
41	3754	217	356	134.071		Hardy, J.A. and G.A. Higgins, Alzheimer's disease: the amyloid cascade hypothesis. Science (New York, N.Y.), 1992. 256(5054): p. 184-5.
42	3744	87	175	249.6		Polman, C.H., et al., Diagnostic criteria for multiple sclerosis: 2005 Revisions to the "McDonald Criteria". Annals of Neurology, 2005. 58(6): p. 840-846.
43	3542	55	83	122.138		Goate, A., et al., Segregation of a missense mutation in the amyloid precursor protein gene with familial Alzheimer's disease. Nature, 1991. 349(6311): p. 704-6.
44	3522	106	151	160.091		Kitada, T., et al., Mutations in the parkin gene cause autosomal recessive juvenile parkinsonism. Nature, 1998. 392(6676): p. 605-8.
45	3519	56	113	100.543		Masters, C.L., et al., Amyloid plaque core protein in Alzheimer disease and Down syndrome. Proceedings of the National Academy of Sciences of the United States of America, 1985. 82(12): p. 4245-9.
46	3506	192	287	269.692		Pacher, P., J.S. Beckman, and L. Liaudet, Nitric oxide and peroxynitrite in health and disease. Physiological Reviews, 2007. 87(1): p. 315-424.
47	3470	200	332	247.857		Lin, M.T. and M.F. Beal, Mitochondrial dysfunction and oxidative stress in neurodegenerative diseases. Nature, 2006. 443(7113): p. 787-795.
48	3444	96	185	229.6		Ferri, C.P., et al., Global prevalence of dementia: a Delphi consensus study. Lancet, 2005. 366(9503): p. 2112-2117.
49	3386	167	326	241.857		Neumann, M., et al., Ubiquitinated TDP-43 in frontotemporal lobar degeneration and amyotrophic lateral sclerosis. Science, 2006. 314(5796): p. 130-133.
50	3380	56	93	140.833		Hsiao, K., et al., Correlative memory deficits, Abeta elevation, and amyloid plaques in transgenic mice. Science (New York, N.Y.), 1996. 274(5284): p. 99-102.
51	3294	83	129	183		Walsh, D.M., et al., Naturally secreted oligomers of amyloid beta protein potently inhibit hippocampal long-term potentiation in vivo. Nature, 2002. 416(6880): p. 535-539.
52	3278	91	181	172.526		Petersen, R.C., et al., Current concepts in mild cognitive impairment. Archives of Neurology, 2001. 58(12): p. 1985-1992.
53	3268	37	71	121.037		Coyle, J.T. and P. Puttfarcken, Oxidative stress, glutamate, and neurodegenerative disorders. Science (New York, N.Y.), 1993. 262(5134): p. 689-95.
54	3245	162	285	190.882		Dauer, W. and S. Przedborski, Parkinson's disease: Mechanisms and models. Neuron, 2003. 39(6): p. 889-909.
55	3244	45	79	129.76		Sherrington, R., et al., Cloning of a gene bearing missense mutations in early-onset familial Alzheimer's disease. Nature, 1995. 375(6534): p. 754-60.
56	3233	87	143	170.158		Danbolt, N.C., Glutamate uptake. Progress in Neurobiology, 2001. 65(1): p. 1-105.
57	3229	130	222	248.385		Haass, C. and D.J. Selkoe, Soluble protein oligomers in neurodegeneration: lessons from the Alzheimer's amyloid beta-peptide. Nature Reviews Molecular Cell Biology, 2007. 8(2): p. 101-112.
58	3215	118	185	189.118		Dobson, C.M., Protein folding and misfolding. Nature, 2003. 426(6968): p. 884-890.
59	3196	198	423	355.111		Sperling, R.A., et al., Toward defining the preclinical stages of Alzheimer's disease: Recommendations from the National Institute on Aging-Alzheimer's Association workgroups on diagnostic guidelines for Alzheimer's disease. Alzheimers & Dementia, 2011. 7(3): p. 280-292.
60	3161	185	361	158.05		Fischl, B. and A.M. Dale, Measuring the thickness of the human cerebral cortex from magnetic resonance images. Proceedings of the National Academy of Sciences of the United States of America, 2000. 97(20): p. 11050-11055.
61	3125	88	142	156.25		Akiyama, H., et al., Inflammation and Alzheimer's disease. Neurobiology of Aging, 2000. 21(3): p. 383-421.
62	3080	58	112	118.462		Gurney, M.E., et al., Motor neuron degeneration in mice that express a human Cu,Zn superoxide dismutase mutation. Science (New York, N.Y.), 1994. 264(5166): p. 1772-5.
63	3073	75	152	180.765		Kayed, R., et al., Common structure of soluble amyloid oligomers implies common mechanism of pathogenesis. Science, 2003. 300(5618): p. 486-489.
64	3067	46	74	113.593		Saunders, A.M., et al., Association of apolipoprotein E allele epsilon 4 with late-onset familial and sporadic Alzheimer's disease. Neurology, 1993. 43(8): p. 1467-72.
65	3035	35	75	126.458		McKeith, I.G., et al., Consensus guidelines for the clinical and pathologic diagnosis of dementia with Lewy bodies (DLB): report of the consortium on DLB international workshop. Neurology, 1996. 47(5): p. 1113-24.
66	3012	165	304	97.1613		Krupp, L.B., et al., The fatigue severity scale. Application to patients with multiple sclerosis and systemic lupus erythematosus. Archives of neurology, 1989. 46(10): p. 1121-3.
67	2993	57	94	136.045		Trapp, B.D., et al., Axonal transection in the lesions of multiple sclerosis. The New England journal of medicine, 1998. 338(5): p. 278-85.
68	2982	68	135	142		Vassar, R., et al., beta-secretase cleavage of Alzheimer's amyloid precursor protein by the transmembrane aspartic protease BACE. Science, 1999. 286(5440): p. 735-741.
69	2963	139	286	148.15		Brooks, B.R., et al., El Escorial revisited: Revised criteria for the diagnosis of amyotrophic lateral sclerosis. Amyotrophic Lateral Sclerosis and Other Motor Neuron Disorders, 2000. 1(5): p. 293-299.
70	2931	79	136	162.833		Glickman, M.H. and A. Ciechanover, The ubiquitin-proteasome proteolytic pathway: Destruction for the sake of construction. Physiological Reviews, 2002. 82(2): p. 373-428.
71	2914	69	127	194.267		Langrish, C.L., et al., IL-23 drives a pathogenic T cell population that induces autoimmune inflammation. Journal of Experimental Medicine, 2005. 201(2): p. 233-240.
72	2911	64	110	132.318		Kruger, R., et al., Ala30Pro mutation in the gene encoding alpha-synuclein in Parkinson's disease. Nature genetics, 1998. 18(2): p. 106-8.
73	2867	92	178	168.647		Singleton, A.B., et al., alpha-synuclein locus triplication causes Parkinson's disease. Science, 2003. 302(5646): p. 841-841.
74	2861	35	49	75.2895		Whitehouse, P.J., et al., Alzheimer's disease and senile dementia: loss of neurons in the basal forebrain. Science (New York, N.Y.), 1982. 215(4537): p. 1237-9.
75	2852	145	272	356.5		Newman, D.J. and G.M. Cragg, Natural Products As Sources of New Drugs over the 30 Years from 1981 to 2010. Journal of Natural Products, 2012. 75(3): p. 311-335.
76	2844	69	145	177.75		Klunk, W.E., et al., Imaging brain amyloid in Alzheimer's disease with Pittsburgh Compound-B. Annals of Neurology, 2004. 55(3): p. 306-319.
77	2841	85	150	97.9655		Terry, R.D., et al., Physical basis of cognitive alterations in Alzheimer's disease: synapse loss is the major correlate of cognitive impairment. Annals of neurology, 1991. 30(4): p. 572-80.
78	2837	152	310	283.7		Querfurth, H.W. and F.M. LaFerla, MECHANISMS OF DISEASE Alzheimer's Disease. New England Journal of Medicine, 2010. 362(4): p. 329-344.
79	2812	62	136	78.1111		Rosen, W.G., R.C. Mohs, and K.L. Davis, A new rating scale for Alzheimer's disease. The American journal of psychiatry, 1984. 141(11): p. 1356-64.
80	2793	117	241	174.562		Winblad, B., et al., Mild cognitive impairment - beyond controversies, towards a consensus: report of the International Working Group on Mild Cognitive Impairment. Journal of Internal Medicine, 2004. 256(3): p. 240-246.
81	2792	102	179	155.111		Selkoe, D.J., Alzheimer's disease is a synaptic failure. Science, 2002. 298(5594): p. 789-791.
82	2778	47	61	102.889		Lin, L.F., et al., GDNF: a glial cell line-derived neurotrophic factor for midbrain dopaminergic neurons. Science (New York, N.Y.), 1993. 260(5111): p. 1130-2.
83	2766	60	94	125.727		Lambert, M.P., et al., Diffusible, nonfibrillar ligands derived from Abeta1-42 are potent central nervous system neurotoxins. Proceedings of the National Academy of Sciences of the United States of America, 1998. 95(11): p. 6448-53.
84	2754	126	230	183.6		Valko, M., H. Morris, and M.T.D. Cronin, Metals, toxicity and oxidative stress. Current Medicinal Chemistry, 2005. 12(10): p. 1161-1208.
85	2748	31	63	62.4545		Davies, P. and A.J. Maloney, Selective loss of central cholinergic neurons in Alzheimer's disease. Lancet (London, England), 1976. 2(8000): p. 1403-1403.
86	2732	44	104	91.0667		DeLong, M.R., Primate models of movement disorders of basal ganglia origin. Trends in neurosciences, 1990. 13(7): p. 281-5.
87	2710	69	141	87.4194		Morris, J.C., et al., The Consortium to Establish a Registry for Alzheimer's Disease (CERAD). Part I. Clinical and neuropsychological assessment of Alzheimer's disease. Neurology, 1989. 39(9): p. 1159-65.
88	2692	160	281	224.333		Compston, A. and A. Coles, Multiple sclerosis. Lancet, 2008. 372(9648): p. 1502-1517.
89	2669	59	85	111.208		Lublin, F.D. and S.C. Reingold, Defining the clinical course of multiple sclerosis: results of an international survey. National Multiple Sclerosis Society (USA) Advisory Committee on Clinical Trials of New Agents in Multiple Sclerosis. Neurology, 1996. 46(4): p. 907-11.
90	2654	40	85	132.7		Kroemer, G. and J.C. Reed, Mitochondrial control of cell death. Nature Medicine, 2000. 6(5): p. 513-519.
91	2653	25	54	126.333		Schenk, D., et al., Immunization with amyloid-beta attenuates Alzheimer disease-like pathology in the PDAPP mouse. Nature, 1999. 400(6740): p. 173-177.
92	2651	85	168	203.923		Dubois, B., et al., Research criteria for the diagnosis of Alzheimer"s disease: revising the NINCDS-ADRDA criteria. Lancet Neurology, 2007. 6(8): p. 734-746.
93	2643	256	428	293.667		Mizushima, N. and M. Komatsu, Autophagy: Renovation of Cells and Tissues. Cell, 2011. 147(4): p. 728-741.
94	2618	24	43	70.7568		Coyle, J.T., D.L. Price, and M.R. DeLong, Alzheimer's disease: a disorder of cortical cholinergic innervation. Science (New York, N.Y.), 1983. 219(4589): p. 1184-90.
95	2608	194	347	237.091		Rossi, S., et al., Safety, ethical considerations, and application guidelines for the use of transcranial magnetic stimulation in clinical practice and research. Clinical Neurophysiology, 2009. 120(12): p. 2008-2039.
96	2602	121	213	185.857		Hara, T., et al., Suppression of basal autophagy in neural cells causes neurodegenerative disease in mice. Nature, 2006. 441(7095): p. 885-889.
97	2592	153	250	199.385		Pankiv, S., et al., p62/SQSTM1 binds directly to Atg8/LC3 to facilitate degradation of ubiquitinated protein aggregates by autophagy. Journal of Biological Chemistry, 2007. 282(33): p. 24131-24145.
98	2556	93	178	150.353		Oddo, S., et al., Triple-transgenic model of Alzheimer's disease with plaques and tangles: Intracellular A beta and synaptic dysfunction. Neuron, 2003. 39(3): p. 409-421.
99	2544	59	92	127.2		Noseworthy, J.H., et al., Medical progress: Multiple sclerosis. New England Journal of Medicine, 2000. 343(13): p. 938-952.
100	2525	268	522	360.714		Button, K.S., et al., Power failure: why small sample size undermines the reliability of neuroscience. Nature Reviews Neuroscience, 2013. 14(5): p. 365-376.
